# Supplementary material for: Contextual Emotions in Organizations: A Latent Profile Analysis of Their Co-Occurrence and Their Effects on Employee Well-Being
Source: Eur J Investig Health Psychol Educ. 2025 Jul 2;15(7):122. doi: 10.3390/ejihpe15070122 (PMC12296042; doi:10.3390/ejihpe15070122)
Supplement: Supplementary file 1 [file ejihpe-15-00122-s001.zip]

Archive with 1 entries (1 files):
- ejihpe-3593026-supplementary.pdf
